# Supplementary material for: Complete Genome Characterization of Reticuloendotheliosis Virus Detected in Chickens with Multiple Viral Coinfections
Source: Viruses. 2022 Apr 13;14(4):798. doi: 10.3390/v14040798 (PMC9028558; doi:10.3390/v14040798)
Supplement: Supplementary file 1 [file viruses-14-00798-s001.zip]

Archive with 1 entries (1 files):
- viruses-1634948-supplementary.pdf
